# Supplementary material for: Rationally Designed α-Conotoxin Analogues Maintained Analgesia Activity and Weakened Side Effects
Source: Molecules. 2019 Jan 18;24(2):337. doi: 10.3390/molecules24020337 (PMC6358911; doi:10.3390/molecules24020337)
Supplement: Supplementary file 1 [file molecules-24-00337-s001.zip]

Archive with 7 entries (7 files):
- Figure S1 Determination of the MS.docx
- Figure S2. Determination of the NMR of cotx 2.1 .docx
- Figure S3. Determination of the NMR of cotx 2.13 .docx
- Figure S4. Determination of the NMR of cotx 1.1  - ╕▒▒╛.docx
- Figure S5. The MST curves.docx
- Figure S6. Analgesic activity of BuIA and analogues.docx
- Figure S7 Acute and chronic toxicology analysis of BuIA and analogues.docx
